# Supplementary material for: Reducing Endogenous Labile Zn May Help to Reduce Smooth Muscle Cell Injury around Vascular Stents
Source: Int J Mol Sci. 2022 May 5;23(9):5139. doi: 10.3390/ijms23095139 (PMC9101291; doi:10.3390/ijms23095139)
Supplement: Supplementary file 1 [file ijms-23-05139-s001.zip]

Archive with 1 entries (1 files):
- ijms-1696337-supplementary.pdf
